# Supplementary material for: DNA Repair Molecular Beacon assay: a platform for real-time functional analysis of cellular DNA repair capacity
Source: Oncotarget. 2018 Aug 3;9(60):31719–43. doi: 10.18632/oncotarget.25859 (PMC6114979; doi:10.18632/oncotarget.25859)
Supplement: Supplementary file 2 [file oncotarget-09-31719-s002.xlsx]

## Sheet: Supp Table S2
	Figure		AUC	SE	95% CI	k	SE	95% CI	Ymax	SE	95% CI
	Fig 1	DRMB-THF	192374	3382	185746 to 199002	0.01104	0.002108	0.006981 to 0.01528	12056	1802	9445 to 17562
		DRMB-THF2	658957	2492	654073 to 663841	0.0176	0.0004987	0.01663 to 0.01858	29053	560.5	28011 to 30207
		DRMB-Hx	8.149	0.1912	7.774 to 8.523	0.001455	3.48e-05	0.001387 to 0.001523
		DRMB-5FU	6.732	0.1271	6.483 to 6.981	0.0009455	2.178e-05	0.0009027 to 0.0009882
		DRMB-5HMdU	6.967	0.03636	6.896 to 7.038	0.01856	0.0004536	0.01767 to 0.01946	0.09695	0.001109	0.09485 to 0.09922
		DRMB-Tg	33.16	0.02817	33.11 to 33.22	0.00642	0.0001073	0.006206 to 0.006635	0.9058	0.01139	0.8837 to 0.9292
		DRMB-dU/A	67.8	0.1092	67.58 to 68.01	0.009397	0.0001123	0.009177 to 0.009619	1.413	0.01119	1.392 to 1.436
	Fig 2	DRMB-THF/T	61.2	0.5481	60.12 to 62.27	0.01003	0.0006028	0.008856 to 0.01123	1.219	0.04731	1.134 to 1.323
		DRMB-THF/C	58.4	0.1765	58.05 to 58.74	0.002688	0.0001742	0.00235 to 0.003027	3.361	0.1931	3.027 to 3.789
		DRMB-THF/G	67.99	0.402	67.2 to 68.78	0.01111	0.0004096	0.01031 to 0.01192	1.266	0.02885	1.212 to 1.326
		DRMB-THF/A	67.8	0.6203	66.59 to 69.02	0.01231	0.0006543	0.01104 to 0.01361	1.183	0.03706	1.117 to 1.263
		DRMB-8oxoG/C	11.82	0.1045	11.62 to 12.03	0.01624	0.003906	0.01485 to 0.01768	0.1759	0.003906	0.1687 to 0.1843
		DRMB-8oxoG/A	10.18	0.08389	10.01 to 10.34	0.03637	0.001034	0.0341 to 0.03879	0.1096	0.001034	0.1076 to 0.1117
		DRMB-C/8oxoG	9.24	0.02914	9.183 to 9.297	0.03928	0.0003943	0.03809 to 0.04051	0.09717	0.0003943	0.09637 to 0.09799
		DRMB-A/8oxoG	5.288	0.03786	5.214 to 5.363	0.03836	0.0005035	0.03586 to 0.04104	0.05535	0.0005035	0.05434 to 0.0564
	Fig 3	THF2 SCR (LN428)	46.99	0.3234	46.36 to 47.63	0.001206	0.0003511	0.0005237 to 0.001897	5.679	1.565	3.72 to 12.69
		THF2 APE1-KD (LN428)	14.99	0.1137	14.76 to 15.21	0.002389	1.883e-05	0.002352 to 0.002426
		dU/A SCR (LN428)	63.14	0.2447	62.66 to 63.62	0.008583	0.0002377	0.008118 to 0.009053	1.403	0.02664	1.353 to 1.458
		dU/A APE1-KD (LN428)	27.64	0.06973	27.5 to 27.77	0.003841	1.168e-05	0.003818 to 0.003864
		THF2 SCR (U2OS)	54.16	0.104	53.96 to 54.37	0.2008	0.002933	0.1955 to 0.2063	0.9882	0.002219	0.9839 to 0.9925
		THF2 APE1-KD (U2OS)	7.092	0.04738	6.999 to 7.185	0.004373	3.379e-05	0.004306 to 0.004439
		Tg SCR (U2OS)	12.53	0.0247	12.48 to 12.58	0.01275	0.0002367	0.01228 to 0.01322	0.6938	0.009706	0.6754 to 0.7136
		Tg APE1-KD (U2OS)	4.445	0.01805	4.41 to 4.481	0.002408	1.219e-05	0.002384 to 0.002432
	Fig 4	WT	40.49	0.1169	40.27 to 40.72	0.03883	0.000355	0.03814 to 0.03952	1.135	0.00471	1.126 to 1.144
		Q51H	30.48	0.2564	29.98 to 30.98	0.01109	5.652e-05	0.01098 to 0.0112	1.734	0.006905	1.721 to 1.748
		I64V	33.4	0.06342	33.27 to 33.52	0.01907	0.0001355	0.01881 to 0.01934	1.35	0.006319	1.337 to 1.362
		E96A	14.31	0.0611	14.19 to 14.43	0.03836	0.001483	0.0353 to 0.04157	-0.4166	0.007368	-0.433 to -0.402
		P112L	36.78	0.2412	36.31 to 37.25	0.01174	0.0003046	0.01115 to 0.01233	1.944	0.03886	1.872 to 2.023
		D148E	30.48	0.1301	30.23 to 30.74	0.01823	7.541e-05	0.01808 to 0.01838	1.189	0.003297	1.183 to 1.196
		R237C	58.66	0.1957	58.28 to 59.05	0.06339	0.0009157	0.06168 to 0.06513	1.251	0.005829	1.24 to 1.262
		G241R	59.61	0.2742	59.07 to 60.15	0.06726	0.000599	0.06612 to 0.06842	1.19	0.003277	1.184 to 1.196
		P311S	38.17	0.2708	37.64 to 38.7	0.00473	0.0005446	0.003687 to 0.005783	5.317	0.5504	4.447 to 6.67
		A317V	19.49	0.1383	19.22 to 19.76	0.00473	0.0005446	0.003687 to 0.005783	2.715	0.281	2.271 to 3.406
	Fig 5	dU/A (K562)	3.864	0.04729	3.771 to 3.957	0.002403	3.262e-05	0.002338 to 0.002467
		dU/A (PBMC)	1.959	0.07694	1.808 to 2.11	0.001654	5.46e-05	0.001547 to 0.001762
		THF-2 (K562)	41.97	0.1081	41.76 to 42.18	0.0833	0.001298	0.08094 to 0.08573	0.8781	0.003639	0.8713 to 0.8851
		THF-2 (PBMC)	30.88	0.1705	30.55 to 31.21	0.009117	0.0007024	0.007777 to 0.01048	2.258	0.1419	2.019 to 2.576
		Hx (K562)	2.387	0.0398	2.309 to 2.465	0.001619	2.939e-05	0.001562 to 0.001677
		Hx (PBMC)	1.749	0.05719	1.637 to 1.861	0.01718	0.004265	0.009006 to 0.02621	0.07726	0.01314	0.05914 to 0.1257
		Con2 (K562)	0.3988	0.02131	0.357 to 0.4406	0.0004254	1.566e-05	0.0003946 to 0.0004562
		Con2 (PBMC)	-1.585	0.004564	1.576 to 1.594	0.1652	0.004069	0.1568 to 0.1742
	Supplementary Table S2: List of excision parameters as derived from the DRMB-assay. Multiple parameters were calculated using the GraphPrism software package to compare excision activities: i) Area under the curve (AUC) values, ii) incision rates (k) and iii) maximal repair (Ymax). K and Ymax values were derived from “one-phase association” curve fits (see Supplement Text legend for equation). St…
